# Supplementary material for: Revealing the grammar of small RNA secretion using interpretable machine learning
Source: Cell Genom. 2024 Mar 8;4(4):100522. doi: 10.1016/j.xgen.2024.100522 (PMC11019361; doi:10.1016/j.xgen.2024.100522)
Supplement: Table S1. sgRNA sequences and qPCR primers for targeting and detecting RBM24 and HNRNPA2B1, related to Figure 3 [file mmc2.xlsx]

## Sheet: Sheet1
Table S1	sgRNA Sequences and qPCR Primers for Targeting and detecting RBM24 and HNRNPA2B1, related to Figure 3
	sgRNA sequence
sgRBM24	ttgGCGGCTTCCGAAGTCGCCAGgtttaagagc
sgRBM24	ttagctcttaaacCTGGCGACTTCGGAAGCCGCcaacaag
sgHNRNPA2B1_1	ttgGAGCAGCGCCGGGTCCCGTGgtttaagagc
sgHNRNPA2B1_1	ttagctcttaaacCACGGGACCCGGCGCTGCTCcaacaag
	qPCR primers
RBM24_q_up	CAGAAAGGCCAACGTGAACC
RBM24_q_dw	TAGTGGGCAGGTATCCCGAA
HNRNPA2B1_q_up	GATATGGCAGTGGACGTGGAT
HNRNPA2B1_q_dw	CTCCATAACCGGGGCTACCT
HPRT-fwd	CAGTTAAAGTTGAGAGATCATCTCCACC
HPRT-rev	GCACTGAATAGAAATAGTGATAGATCCATTCC
