# Supplementary material for: Revealing the grammar of small RNA secretion using interpretable machine learning
Source: Cell Genom. 2024 Mar 8;4(4):100522. doi: 10.1016/j.xgen.2024.100522 (PMC11019361; doi:10.1016/j.xgen.2024.100522)
Supplement: Table S2. gblock sequence for the expression of FLAG-tagged HNRNPA2, HNRNB1, and RBM24 proteins, related to STAR Methods section exoCLIP and Figure 4 [file mmc3.xlsx]

## Sheet: Sheet1
Table S2	Gblock sequence for the expression of Flag tagged HNRNPA2, HNRNB1 and RBM24 proteins, related to STAR Method_ExoCLIP & Figure 4
Flag_hnrnpa2	aggaatttcgacatttaaatttaattaagctagcCACCATGgattacaaggatgacgacgataaaggcgcagactataaagacgatgatgacaagggttcaggatctggctccgggtcggagagagaaaaggaacagttccgtaagctctttattggtggcttaagctttgaaaccacagaagaaagtttaaggaactactacgaacaatggggaaagcttacagactgtgtggtaatgagggatcctgcaagcaaaagatcaagaggatttggttttgtaactttttcatccatggctgaggttgatgctgcaatggcagcaagacctcattcaattgatgggagagtagttgagccaaaacgtgctgtagcaagagaggaatctggaaaaccagggg…
Flag_hnrnpb1	aggaatttcgacatttaaatttaattaagctagcCACCATGgattacaaggatgacgacgataaaggcgcagactataaagacgatgatgacaagggttcaggatctggctccgggtcggagaaaactttagaaactgttcctttggagaggaaaaagagagaaaaggaacagttccgtaagctctttattggtggcttaagctttgaaaccacagaagaaagtttaaggaactactacgaacaatggggaaagcttacagactgtgtggtaatgagggatcctgcaagcaaaagatcaagaggatttggttttgtaactttttcatccatggctgaggttgatgctgcaatggcagcaagacctcattcaattgatgggagagtagttgagccaaaac…
Flag_rbm24	aggaatttcgacatttaaatttaattaagctagcCACCATGgattacaaggatgacgacgataaaggcgcagactataaagacgatgatgacaagggttcaggatctggctccgggtcgcacacgacccagaaggacacgacgtacaccaagatcttcgtcggaggtctgccctatcacaccaccgacgccagcctgcgcaagtatttcgaggtcttcggagagatcgaggaggcggtggtcatcaccgaccggcagacgggcaagtcccggggctatggatttgtcaccatggctgaccgggctgctgccgaaagggcctgcaaggatcccaatcccatcattgatggcagaaaggccaacgtgaacctggcatacttaggagcaaaaccaaggatca…
