# Supplementary material for: Revealing the grammar of small RNA secretion using interpretable machine learning
Source: Cell Genom. 2024 Mar 8;4(4):100522. doi: 10.1016/j.xgen.2024.100522 (PMC11019361; doi:10.1016/j.xgen.2024.100522)
Supplement: Table S3. REX and RIX oligo sequences cloned into PLKO1, related to Figure 2E [file mmc4.xlsx]

## Sheet: Sheet1
Table S3	REX and RIX Oligo sequences cloned into PLKO1, related to Figure 2E
REX_1	ggaaaggacgaaacaccggtTGCCCCTTCCTTCAGACAGCTTTTTTgaattctcgacctcgagaca
REX_2	ggaaaggacgaaacaccggtGTTGAGTGAAATCAGTTTCTTTTTTgaattctcgacctcgagaca
REX_3	ggaaaggacgaaacaccggtTCTCACTACTCTATTATTCTTTTTTgaattctcgacctcgagaca
REX_4	ggaaaggacgaaacaccggtACCCACGCCTAACTAATTCTTTTTTgaattctcgacctcgagaca
REX_5	ggaaaggacgaaacaccggtCAGTCCCACCTTCCCACTTTTTTTTgaattctcgacctcgagaca
REX_6	ggaaaggacgaaacaccggtCGCCCTTACATTGATCCACTTTTTTgaattctcgacctcgagaca
REX_7	ggaaaggacgaaacaccggtTTGACCTTGTCTCTTTTAATTTTTTgaattctcgacctcgagaca
REX_8	ggaaaggacgaaacaccggtCTGAGACTGTCTCTCTTTGTTTTTTTgaattctcgacctcgagaca
RIX_1	ggaaaggacgaaacaccggtCTGACGGTGTGCACCTCCGAATTTTTTTgaattctcgacctcgagaca
RIX_2	ggaaaggacgaaacaccggtGCATGACCCTACACCTACCTACTTTTTTgaattctcgacctcgagaca
RIX_3	ggaaaggacgaaacaccggtATGTCTCTCAATTGATTGTGTCTTTTTTgaattctcgacctcgagaca
