# Supplementary material for: Revealing the grammar of small RNA secretion using interpretable machine learning
Source: Cell Genom. 2024 Mar 8;4(4):100522. doi: 10.1016/j.xgen.2024.100522 (PMC11019361; doi:10.1016/j.xgen.2024.100522)
Supplement: Table S4. Ribozyme-REX/RIX-ribozyme gblocks for cloning into the BdLV_Puro_mCherry plasmid, related to Figure 2F [file mmc5.xlsx]

## Sheet: Sheet1
Table S4	Ribozyme-REX/RIX-Ribozyme gblocks for cloning into the BdLV_Puro_mCherry plasmid, related to Figure 2F
HH/HDV	tagctagatgactaaacgcgtgatcgcCTGATGAGTCCGTGAGGACGAAACGAGTAAGCTCGTCgcgatcgcGGCCGGCATGGTCCCAGCCTCCTCGCTGGCGCCGGCTGGGCAACATGCTTCGGCATGGCGAATGGGACttaattaaaccggaccggtggat
REX1_RGR	AGTAAGCTCGTCgcgatc TGCCCCTTCCTTCAGACAGC GGCCGGCATGGTCCC
REX5-RGR	AGTAAGCTCGTCgcgatc CAGTCCCACCTTCCCACTT GGCCGGCATGGTCCC
RIX1_RGR	AGTAAGCTCGTCgcgatc CTGACGGTGTGCACCTCCGAAT GGCCGGCATGGTCCC
