# Supplementary material for: Revealing the grammar of small RNA secretion using interpretable machine learning
Source: Cell Genom. 2024 Mar 8;4(4):100522. doi: 10.1016/j.xgen.2024.100522 (PMC11019361; doi:10.1016/j.xgen.2024.100522)
Supplement: Table S5. REX/RIX qPCR primers, related to Figure 2F [file mmc6.xlsx]

## Sheet: Sheet1
Table S5	REX/RIX qPCR primers, related to Figure 2F
REX_1_up	TGCCCCTTCCTTCAGACAGC
REX_2_up	GTTGAGTGAAATCAGTTTC
REX_3_up	TCTCACTACTCTATTATTC
REX_4_up	ACCCACGCCTAACTAATTC
REX_5_up	CAGTCCCACCTTCCCACTT
REX_6_up	CGCCCTTACATTGATCCAC
REX_7_up	TTGACCTTGTCTCTTTTAA
REX_8_up	CTGAGACTGTCTCTCTTTGT
RIX_1_up	CTGACGGTGTGCACCTCCGAAT
RIX_2_up	GCATGACCCTACACCTACCTAC
RIX_3_up	ATGTCTCTCAATTGATTGTGTC
MIR16	TAGCAGCACGTAAATATTGGCG
