# Supplementary material for: Revealing the grammar of small RNA secretion using interpretable machine learning
Source: Cell Genom. 2024 Mar 8;4(4):100522. doi: 10.1016/j.xgen.2024.100522 (PMC11019361; doi:10.1016/j.xgen.2024.100522)
Supplement: Table S6. Sequencing primers and barcodes for exoCLIP samples, related to STAR Methods section exoCLIP and Figure 4 [file mmc7.xlsx]

## Sheet: Sheet1
Table S6	Sequencing primers and barcodes for ExoCLIP samples, related to Method_ExoCLIP & Figure 4
exoCLIP sequencing primers:
Custom oligo dT-UMI primer (HPLC purified)	CAAGCAGAAGACGGCATACGAGATNNNNNNNNGTGACTGGAGTTCAGACGTGTGCTCTTCCGATCTTTTTTTTTTTTTTT
Index forward (i5) primers (TruSeq i5 primers)	AATGATACGGCGACCACCGAGATCTACAC [i5 index] ACACTCTTTCCCTACACGACGCTCTTCCGATCT
Universal reverse primer (P7)	CAAGCAGAAGACGGCATACGAG
exoCLIP sequencing barcodes:
MDA-U	AGGCGAAG
MDA-HNRNPA2	TAATCTTA
MDA-HNRNPB1	CAGGACGT
MDA-RBM24	GTACTGAC
