# Supplementary material for: Revealing the grammar of small RNA secretion using interpretable machine learning
Source: Cell Genom. 2024 Mar 8;4(4):100522. doi: 10.1016/j.xgen.2024.100522 (PMC11019361; doi:10.1016/j.xgen.2024.100522)
Supplement: Table S7. In-house and Takara primers for smRNA library generation, related to STAR Methods section small RNA library preparation [file mmc8.xlsx]

## Sheet: Sheet1
Table S7	In_house and Takara primers for smRNA library generation, related to STAR Method_small RNA library preparation
RT primer	GTGACTGGAGTTCAGACGTGTGCTCTTCCGATCTTTTTTTTTTTTTTT
TSO-UMI primer	iCiGCTCTTTCCCTACACGACGCTCTTCCGATCTNNNNNNrSrSrS
Takara Fwd PCR primer	AATGATACGGCGACCACCGAGATCTACAC[i5]ACACTCTTTCCCTACACGACGCTCTTCCGATCT
Takara Rev PCR primer	GATCGGAAGAGCACACGTCTGAACTCCAGTCAC[i7]ATCTCGTATGCCGTCTTCTGCTTG
	** i5 and i7 barcodes are listed in SMARTer® smRNA-Seq Kit for Illumina® User Manual cat# 635029
