# Supplementary material for: Revealing the grammar of small RNA secretion using interpretable machine learning
Source: Cell Genom. 2024 Mar 8;4(4):100522. doi: 10.1016/j.xgen.2024.100522 (PMC11019361; doi:10.1016/j.xgen.2024.100522)
Supplement: Table S8. i5 and i7 indices for RBP-KD smRNA samples, related to Figure 3 [file mmc9.xlsx]

## Sheet: Sheet1
Table S8	i5 and i7 indices for RBP-KD smRNA samples, related to Figure 3
Sample number	Sample name	Index1	Index2
IC1	IC_RBM24_1	ATTCAGAA	ATAGAGGC
IC2	IC_RBM24_2	GAATTCGT	ATAGAGGC
IC3	IC_TROVE2_1	CTGAAGCT	ATAGAGGC
IC4	IC_TROVE2_2	TAATGCGC	ATAGAGGC
IC5	IC_HNRNPA2B1_1	CGGCTATG	ATAGAGGC
IC6	IC_HNRNPA2B1_2	TCCGCGAA	CCTATCCT
IC7	IC_CtrlA_1	ATTCAGAA	CCTATCCT
IC8	IC_CtrlA_2	GAATTCGT	CCTATCCT
IC9	IC_MBNL1_1	CTGAAGCT	CCTATCCT
IC10	IC_MBNL1_2	TAATGCGC	CCTATCCT
IC11	IC_CtrlB_1	CGGCTATG	GGCTCTGA
IC12	IC_CtrlB_2	TCCGCGAA	GGCTCTGA
CCM1	CCM_RBM24_1	ATTCAGAA	GGCTCTGA
CCM2	CCM_RBM24_2	GAATTCGT	GGCTCTGA
CCM3	CCM_TROVE2_1	CTGAAGCT	GGCTCTGA
CCM4	CCM_TROVE2_2	TAATGCGC	AGGCGAAG
CCM5	CCM_HNRNPA2B1_1	CGGCTATG	AGGCGAAG
CCM6	CCM_HNRNPA2B1_2	TCCGCGAA	AGGCGAAG
CCM7	CCM_CtrlA_1	ATTCAGAA	AGGCGAAG
CCM8	CCM_CtrlA_2	GAATTCGT	AGGCGAAG
CCM9	CCM_MBNL1_1	CTGAAGCT	TAATCTTA
CCM10	CCM_MBNL1_2	TAATGCGC	TAATCTTA
CCM11	CCM_CtrlB_1	CGGCTATG	TAATCTTA
CCM12	CCM_CtrlB_2	TCCGCGAA	TAATCTTA
EV1	EV_RBM24_1	ATTCAGAA	TAATCTTA
EV2	EV_RBM24_2	GAATTCGT	CAGGACGT
EV3	EV_TROVE2_1	CTGAAGCT	CAGGACGT
EV4	EV_TROVE2_2	TAATGCGC	CAGGACGT
EV5	EV_HNRNPA2B1_1	CGGCTATG	CAGGACGT
EV6	EV_HNRNPA2B1_2	TCCGCGAA	CAGGACGT
EV7	EV_CtrlA_1	ATTCAGAA	GTACTGAC
EV8	EV_CtrlA_2	GAATTCGT	GTACTGAC
EV9	EV_MBNL1_1	CTGAAGCT	GTACTGAC
EV10	EV_MBNL1_2	TAATGCGC	GTACTGAC
EV11	EV_CtrlB_1	CGGCTATG	GTACTGAC
EV12	EV_CtrlB_2	TCCGCGAA	TATAGCCT
