# Supplementary material for: Revealing the grammar of small RNA secretion using interpretable machine learning
Source: Cell Genom. 2024 Mar 8;4(4):100522. doi: 10.1016/j.xgen.2024.100522 (PMC11019361; doi:10.1016/j.xgen.2024.100522)
Supplement: Table S9. Sample indices for endogenous and random smRNA library, related to Figure 2 [file mmc10.xlsx]

## Sheet: Sheet1
Table S9	Sample indices for indogenous and random smRNA library related, to Figure 2
Sample name	Sample description	Index1 (i7)	Index2 (i5)
IC01-1	IC_random smRNA library_1	ATTACTCG	ATAGAGGC
IC01-2	IC_random smRNA library_2	ATTACTCG	CCTATCCT
IC02-1	IC_endogenous smRNA library_1	ATTACTCG	GGCTCTGA
IC02-2	IC_endogenous smRNA library_2	ATTACTCG	AGGCGAAG
CCM01-1	CM_random smRNA library_1	TCCGGAGA	TAATCTTA
CCM01-2	CM_random smRNA library_2	TCCGGAGA	CAGGACGT
CCM02-1	CM_endogenous smRNA library_1	TCCGGAGA	GTACTGAC
CCM02-2	CM_endogenous smRNA library_2	TCCGGAGA	ATAGAGGC
EV01-1	EV_random smRNA library_1	CGCTCATT	CCTATCCT
EV01-2	EV_random smRNA library_2	CGCTCATT	GGCTCTGA
EV02-1	EV_endogenous smRNA library_1	CGCTCATT	AGGCGAAG
EV02-2	EV_endogenous smRNA library_2	CGCTCATT	TAATCTTA
